# Supplementary material for: Evaluation of reference genes for real-time quantitative PCR studies in Candida glabrata following azole treatment
Source: BMC Mol Biol. 2012 Jun 29;13:22. doi: 10.1186/1471-2199-13-22 (PMC3482582; doi:10.1186/1471-2199-13-22)
Supplement: Additional file 4 — hkgFinder. [file 1471-2199-13-22-S4.zip]

Archive with 8 entries (7 files):
- hkgFinder/hkgFinder.R
- hkgFinder/hkgFinder -- User's Manual.pdf
- hkgFinder/R2HTML.css
- hkgFinder/R2HTMLlogo.gif
- hkgFinder/hkglist.html
- hkgFinder/reslist.html
- hkgFinder/
- hkgFinder/Sample Data for hkgFinder.xls
