# Supplementary material for: Evaluation of reference genes for real-time quantitative PCR studies in Candida glabrata following azole treatment
Source: BMC Mol Biol. 2012 Jun 29;13:22. doi: 10.1186/1471-2199-13-22 (PMC3482582; doi:10.1186/1471-2199-13-22)
Supplement: Additional file 4 — hkgFinder. [file 1471-2199-13-22-S4.zip › hkgFinder/hkgFinder.R]

# Quentin Li

options(scipen = 10)

R2HTML.check = library(R2HTML, logical.return=T)
TCLTK.check  = library(tcltk,  logical.return=T)

if(!R2HTML.check) install.packages("R2HTML",repos="http://cran.r-project.org")
#install.packages("tcltk", repos="http://cran.r-project.org")

# Define functions

rb2Dialog <- function(title,question,RB1,RB2,RBchoice,returnValOnCancel="ID_CANCEL"){
  dlg <- tktoplevel()
  #tkwm.deiconify(dlg)
  tkgrab.set(dlg)
  tkfocus(dlg)
  tkwm.title(dlg,title)
  rb1     <- tkradiobutton(dlg)
  rb2     <- tkradiobutton(dlg)
  rbValue <- tclVar(paste(RBchoice))
  tkconfigure(rb1,variable=rbValue,value=RB1)
  tkconfigure(rb2,variable=rbValue,value=RB2)
  tkgrid(tklabel(dlg,text="       "))
  tkgrid(tklabel(dlg,text=question))
  tkgrid(tklabel(dlg,text=RB1),rb1)
  tkgrid(tklabel(dlg,text=RB2),rb2)
  tkgrid(tklabel(dlg,text="       "))
  ReturnVal <- returnValOnCancel
  onOK <- function()  {
    ReturnVal <<- tclvalue(rbValue)
    tkgrab.release(dlg)
    tkdestroy(dlg)
    #tkfocus(ttMain)  
}
  onCancel <- function()  {
    ReturnVal <<- returnValOnCancel
    tkgrab.release(dlg)
    tkdestroy(dlg)
    #tkfocus(ttMain)  
}
  OK.but     <-tkbutton(dlg,text="   OK   ",command=onOK)
  Cancel.but <-tkbutton(dlg,text=" Cancel ",command=onCancel)
  tkgrid(OK.but,Cancel.but)
  tkgrid(tklabel(dlg,text="    "))
  tkfocus(dlg)
  tkbind(dlg, "<Destroy>", function() {tkgrab.release(dlg)})
  tkbind(ReturnVal, "<Return>", onOK)
  tkwait.window(dlg)
  return(ReturnVal)}

rb5Dialog <- function(title="Number of Housekeeping Genes",question="How many housekeeping genes would you like to use to normalize the data?",RB1=1,RB2=2,RB3=3,RB4=4,RB5=5,RBchoice=1,returnValOnCancel="ID_CANCEL"){
  dlg <- tktoplevel()
  #tkwm.deiconify(dlg)
  tkgrab.set(dlg)
  tkfocus(dlg)
  tkwm.title(dlg,title)
  rb1     <- tkradiobutton(dlg)
  rb2     <- tkradiobutton(dlg)
  rb3     <- tkradiobutton(dlg)
#  rb4     <- tkradiobutton(dlg)
#  rb5     <- tkradiobutton(dlg)
  rbValue <- tclVar(paste(RBchoice))
  tkconfigure(rb1,variable=rbValue,value=RB1)
  tkconfigure(rb2,variable=rbValue,value=RB2)
  tkconfigure(rb3,variable=rbValue,value=RB3)
#  tkconfigure(rb4,variable=rbValue,value=RB4)
#  tkconfigure(rb5,variable=rbValue,value=RB5)
  tkgrid(tklabel(dlg,text="       "))
  tkgrid(tklabel(dlg,text=question))
  tkgrid(tklabel(dlg,text=RB1),rb1)
  tkgrid(tklabel(dlg,text=RB2),rb2)
  tkgrid(tklabel(dlg,text=RB3),rb3)
#  tkgrid(tklabel(dlg,text=RB4),rb4)
#  tkgrid(tklabel(dlg,text=RB5),rb5)
  tkgrid(tklabel(dlg,text="       "))
  ReturnVal <- returnValOnCancel
  onOK <- function()  {
    ReturnVal <<- tclvalue(rbValue)
    tkgrab.release(dlg)
    tkdestroy(dlg)
    #tkfocus(ttMain)  
}
  onCancel <- function()  {
    ReturnVal <<- returnValOnCancel
    tkgrab.release(dlg)
    tkdestroy(dlg)
    #tkfocus(ttMain)  
}
  OK.but     <-tkbutton(dlg,text="   OK   ",command=onOK)
  Cancel.but <-tkbutton(dlg,text=" Cancel ",command=onCancel)
  tkgrid(OK.but,Cancel.but)
  tkgrid(tklabel(dlg,text="    "))
  tkfocus(dlg)
  tkbind(dlg, "<Destroy>", function() {tkgrab.release(dlg)})
  tkbind(ReturnVal, "<Return>", onOK)
  tkwait.window(dlg)
  return(ReturnVal)}

textDialog <- function(title,question,entryInit,entryWidth=20,returnValOnCancel="ID_CANCEL"){
  dlg <- tktoplevel()
  #tkwm.deiconify(dlg)
  tkgrab.set(dlg)
  tkfocus(dlg)
  tkwm.title(dlg,title)
  textEntryVarTcl <- tclVar(paste(entryInit))
  textEntryWidget <- tkentry(dlg,width=paste(entryWidth),textvariable=textEntryVarTcl)
  tkgrid(tklabel(dlg,text="       "))
  tkgrid(tklabel(dlg,text=question),textEntryWidget)
  tkgrid(tklabel(dlg,text="       "))
  ReturnVal <- returnValOnCancel
  onOK <- function()  {
    ReturnVal <<- tclvalue(textEntryVarTcl)
    tkgrab.release(dlg)
    tkdestroy(dlg)
    #tkfocus(ttMain)  
}
  onCancel <- function()  {
    ReturnVal <<- returnValOnCancel
    tkgrab.release(dlg)
    tkdestroy(dlg)
    #tkfocus(ttMain)  
}
  OK.but     <-tkbutton(dlg,text="   OK   ",command=onOK)
  Cancel.but <-tkbutton(dlg,text=" Cancel ",command=onCancel)
  tkgrid(OK.but,Cancel.but)
  tkgrid(tklabel(dlg,text="    "))
  tkfocus(dlg)
  tkbind(dlg, "<Destroy>", function() {tkgrab.release(dlg)})
  tkbind(textEntryWidget, "<Return>", onOK)
  tkwait.window(dlg)
  return(ReturnVal)}

text2Dialog <- function(title="Choose Housekeeping Genes",question="Enter the name of your housekeeping gene",entryInit1,entryInit2,entryWidth=20,returnValOnCancel="ID_CANCEL"){
  dlg <- tktoplevel()
  #tkwm.deiconify(dlg)
  tkgrab.set(dlg)
  tkfocus(dlg)
  tkwm.title(dlg,title)
  textEntryVarTcl1 <- tclVar(paste(entryInit1))
  textEntryWidget1 <- tkentry(dlg,width=paste(entryWidth),textvariable=textEntryVarTcl1)
  textEntryVarTcl2 <- tclVar(paste(entryInit2))
  textEntryWidget2 <- tkentry(dlg,width=paste(entryWidth),textvariable=textEntryVarTcl2)
  tkgrid(tklabel(dlg,text="       "))
  tkgrid(tklabel(dlg,text=question),textEntryWidget1)
  tkgrid(tklabel(dlg,text=question),textEntryWidget2)
  tkgrid(tklabel(dlg,text="       "))
  ReturnVal <- returnValOnCancel
  onOK <- function()  {
    ReturnVal <<- c(tclvalue(textEntryVarTcl1),tclvalue(textEntryVarTcl2))
    tkgrab.release(dlg)
    tkdestroy(dlg)
    #tkfocus(ttMain)  
}
  onCancel <- function()  {
    ReturnVal <<- returnValOnCancel
    tkgrab.release(dlg)
    tkdestroy(dlg)
    #tkfocus(ttMain)  
}
  OK.but     <-tkbutton(dlg,text="   OK   ",command=onOK)
  Cancel.but <-tkbutton(dlg,text=" Cancel ",command=onCancel)
  tkgrid(OK.but,Cancel.but)
  tkgrid(tklabel(dlg,text="    "))
  tkfocus(dlg)
  tkbind(dlg, "<Destroy>", function() {tkgrab.release(dlg)})
  tkbind(textEntryWidget1, "<Return>", onOK)
  tkbind(textEntryWidget2, "<Return>", onOK)
  tkwait.window(dlg)
  return(ReturnVal)}

text3Dialog <- function(title="Choose Housekeeping Genes",question="Enter the name of your housekeeping gene",entryInit1,entryInit2,entryInit3,entryWidth=20,returnValOnCancel="ID_CANCEL"){
  dlg <- tktoplevel()
  #tkwm.deiconify(dlg)
  tkgrab.set(dlg)
  tkfocus(dlg)
  tkwm.title(dlg,title)
  textEntryVarTcl1 <- tclVar(paste(entryInit1))
  textEntryWidget1 <- tkentry(dlg,width=paste(entryWidth),textvariable=textEntryVarTcl1)
  textEntryVarTcl2 <- tclVar(paste(entryInit2))
  textEntryWidget2 <- tkentry(dlg,width=paste(entryWidth),textvariable=textEntryVarTcl2)
  textEntryVarTcl3 <- tclVar(paste(entryInit3))
  textEntryWidget3 <- tkentry(dlg,width=paste(entryWidth),textvariable=textEntryVarTcl3)
  tkgrid(tklabel(dlg,text="       "))
  tkgrid(tklabel(dlg,text=question),textEntryWidget1)
  tkgrid(tklabel(dlg,text=question),textEntryWidget2)
  tkgrid(tklabel(dlg,text=question),textEntryWidget3)
  tkgrid(tklabel(dlg,text="       "))
  ReturnVal <- returnValOnCancel
  onOK <- function()  {
    ReturnVal <<- c(tclvalue(textEntryVarTcl1),tclvalue(textEntryVarTcl2),tclvalue(textEntryVarTcl3))
    tkgrab.release(dlg)
    tkdestroy(dlg)
    #tkfocus(ttMain)  
}
  onCancel <- function()  {
    ReturnVal <<- returnValOnCancel
    tkgrab.release(dlg)
    tkdestroy(dlg)
    #tkfocus(ttMain)  
}
  OK.but     <-tkbutton(dlg,text="   OK   ",command=onOK)
  Cancel.but <-tkbutton(dlg,text=" Cancel ",command=onCancel)
  tkgrid(OK.but,Cancel.but)
  tkgrid(tklabel(dlg,text="    "))
  tkfocus(dlg)
  tkbind(dlg, "<Destroy>", function() {tkgrab.release(dlg)})
  tkbind(textEntryWidget1, "<Return>", onOK)
  tkbind(textEntryWidget2, "<Return>", onOK)
  tkbind(textEntryWidget3, "<Return>", onOK)
  tkwait.window(dlg)
  return(ReturnVal)}


# Import data

dir           = setwd(choose.dir(default = getwd(), caption = "Choose a Working Directory"))

rb1           = "Raw qRT PCR data with 27 lines of 'header' information from a .CSV file"
rb2           = "Modified qRT PCR data in a tab-delimited .TXT file similar to the sample data"

CSV           = rb2Dialog(title = "Choose Your Input File Type", question = "What type of data would you like to import?", RB1 = rb1, RB2 = rb2, RBchoice = rb1)

if(CSV == rb1) qrtpcr           = read.csv(file.choose(),skip = 27)
if(CSV == rb2) qrtpcr           = read.delim(file.choose())

ref.sample    = rb2Dialog(title = "Choose a Treated Group", question = "Choose the TREATED group", RB1 = levels(qrtpcr$Sample.Name)[1], RB2 = levels(qrtpcr$Sample.Name)[2], RBchoice = levels(qrtpcr$Sample.Name)[2])

qrtpcr[,2]    = relevel(as.factor(qrtpcr$Sample.Name), ref = ref.sample)

# Identify best housekeeping genes

gene          = unique(qrtpcr$Detector)
p =    SD     = logFoldChange = c()

for(i in 1:length(gene)){

	qrt               = qrtpcr[qrtpcr$Detector == gene[i],]
	test              = t.test(Ct ~ Sample.Name, data = qrt)
	p[i]              = test$p.value
	logFoldChange[i]  = test$estimate[1] - test$estimate[2]
	SD[i]             = sd(qrt$Ct,na.rm=T)
}

SD            = signif(SD,4)
logFoldChange = signif(logFoldChange,4)
FoldChange    = signif(2^-logFoldChange,4)
p.adj         = round(p.adjust(p,method = "holm"),4)

result        = data.frame(gene,SD,logFoldChange,FoldChange,p,p.adj)
result        = result[order(result$SD,result$FoldChange),]

hkg.out       = HTMLStart(outdir = dir, filename="hkglist", extension="html",HTMLframe=FALSE)

HTML("<h1><center>List of Potential Housekeeping Genes</center></h1>")
HTML(result)
HTML("Genes with the smallest SD and smallest FoldChange make the best housekeeping genes.")
HTMLStop()

browseURL(paste(dir,"/hkglist.html",sep=""))

# Normalize by housekeeping gene

print(dim(qrtpcr))

hkg.num       = as.numeric(rb5Dialog())

print(hkg.num)

hkg.name      = c()

if(hkg.num == 1){ 

hkg.name = textDialog(title = "Choose a Housekeeping Gene", question = "Enter the name of your housekeeping gene", entryInit = result[1,1])

while(sum(hkg.name == gene) < 1){

	if(hkg.name == "ID_CANCEL")   stop("Normalization Cancelled")
	hkg.name      = textDialog(title = "You Have Entered An Incorrect Gene Name", question = "Enter the name of your housekeeping gene", entryInit = "")
}}

if(hkg.num == 2){

hkg.name = text2Dialog(entryInit1 = result[1,1],entryInit2 = result[2,1])

while(sum(hkg.name[1] == gene) < 1){

	if(hkg.name == "ID_CANCEL")   stop("Normalization Cancelled")
	hkg.name      = text2Dialog(title = "You Have Entered An Incorrect Gene Name", question = "Enter the name of your housekeeping gene", entryInit1 = "", entryInit2 = hkg.name[2])
}

while(sum(hkg.name[2] == gene) < 1){

	if(hkg.name == "ID_CANCEL")   stop("Normalization Cancelled")
	hkg.name      = text2Dialog(title = "You Have Entered An Incorrect Gene Name", question = "Enter the name of your housekeeping gene", entryInit1 = hkg.name[1], entryInit2 = "")
}}

if(hkg.num == 3){

hkg.name = text3Dialog(entryInit1 = result[1,1],entryInit2 = result[2,1],entryInit3 = result[3,1])

while(sum(hkg.name[1] == gene) < 1){

	if(hkg.name == "ID_CANCEL")   stop("Normalization Cancelled")
	hkg.name      = text2Dialog(title = "You Have Entered An Incorrect Gene Name", question = "Enter the name of your housekeeping gene", entryInit1 = "", entryInit2 = hkg.name[2], entryInit3 = hkg.name[3])
}

while(sum(hkg.name[2] == gene) < 1){

	if(hkg.name == "ID_CANCEL")   stop("Normalization Cancelled")
	hkg.name      = text2Dialog(title = "You Have Entered An Incorrect Gene Name", question = "Enter the name of your housekeeping gene", entryInit1 = hkg.name[1], entryInit2 = "", entryInit3 = hkg.name[3])
}

while(sum(hkg.name[3] == gene) < 1){

	if(hkg.name == "ID_CANCEL")   stop("Normalization Cancelled")
	hkg.name      = text2Dialog(title = "You Have Entered An Incorrect Gene Name", question = "Enter the name of your housekeeping gene", entryInit1 = hkg.name[1], entryInit2 = hkg.name[2], entryInit3 = "")
}}

print(hkg.name)
print(dim(qrtpcr))

index         = c()

for(i in 1:hkg.num) index = c(index,which(qrtpcr$Detector == hkg.name[i]))

hkgpcr        = qrtpcr[index,]                          # Separate the house-keeping gene data from the target gene data
qrtpcr        = qrtpcr[-index,]

print(dim(qrtpcr))

rb1           = "Normalize the data from each phenotype separately"           # Choose a normalization method
rb2           = "Normalize the data from ALL phenotypes equally"

hkg.groups    = rb2Dialog(title = "Choose a Normalization Method", question = "How would you like to normalize the data?", RB1 = rb1, RB2 = rb2, RBchoice = rb1)

if(hkg.groups == rb1){

dCt           = c()

hkg.trt       = mean(hkgpcr$Ct[hkgpcr$Sample.Name == ref.sample])
hkg.base      = mean(hkgpcr$Ct[hkgpcr$Sample.Name != ref.sample])

dCt[qrtpcr$Sample.Name == ref.sample] = qrtpcr$Ct[qrtpcr$Sample.Name == ref.sample] - hkg.trt
dCt[qrtpcr$Sample.Name != ref.sample] = qrtpcr$Ct[qrtpcr$Sample.Name != ref.sample] - hkg.base

qrtpcr        = data.frame(qrtpcr,dCt)}

if(hkg.groups == rb2){

hkg.mean      = mean(hkgpcr$Ct)
dCt           = qrtpcr$Ct - hkg.mean

qrtpcr        = data.frame(qrtpcr,dCt)}

# Statistical Test

gene          = unique(qrtpcr$Detector)
p    = ddCt   = c()

for(i in 1:length(gene)){

	qrt     = qrtpcr[qrtpcr$Detector == gene[i],]
	test    = t.test(dCt ~ Sample.Name, data = qrt)
	p[i]    = test$p.value
	ddCt[i]  = test$estimate[1] - test$estimate[2]
}

ddCt          = signif(ddCt,4)
FoldChange    = signif(2^-ddCt,4)
p.adj         = round(p.adjust(p,method = "holm"),4)

result        = data.frame(gene,ddCt,FoldChange,p,p.adj)
result        = result[order(result$p,result$FoldChange,decreasing = c(FALSE,TRUE)),]

res.out       = HTMLStart(outdir = dir, filename="reslist", extension="html",HTMLframe=FALSE)

HTML("<h1><center>Final Statistical Results</center></h1>")
HTML(result)
HTML("Script written by Jeff Skinner (contractor with Lockheed Martin) for NIAID OCICB.")
HTMLStop()

browseURL(paste(dir,"/reslist.html",sep=""))

filename      = textDialog(title = "Choose a Results File Name", question = "Enter a name for your results file", entryInit = "results")
filename      = paste(filename,".csv",sep="")

write.csv(result, filename,row.names = FALSE)

rm(list = ls())
