# Supplementary material for: Evaluation of reference genes for real-time quantitative PCR studies in Candida glabrata following azole treatment
Source: BMC Mol Biol. 2012 Jun 29;13:22. doi: 10.1186/1471-2199-13-22 (PMC3482582; doi:10.1186/1471-2199-13-22)
Supplement: Additional file 4 — hkgFinder. [file 1471-2199-13-22-S4.zip › hkgFinder/R2HTML.css]

body {
	background: #FFFFFF;
	color: #000000;
	font-family: Verdana, Arial, Helvetica, sans-serif;
	font-size: 10pt;
	font-weight: normal
}

.tablesort {
	cursor: pointer;
	behavior: url(tablesort.htc);
	-moz-binding: url(tablesort.htc);
}

H1 {
	font-family: Arial, Helvetica, sans-serif;
	font-size: 20pt;
	font-style: normal;
	font-weight: normal;
	color: #FFFFFF;
	background: #004080;
	text-align: center;
	margin: 10pt 2.5%
}

H2 {
	font-family: Arial, Helvetica, sans-serif;
	font-size: 18pt;
	font-style: normal;
	font-weight: normal;
	color: #FFFFFF;
	background: #000000
}

H2.index {
	font-family: Arial, Helvetica, sans-serif;
	font-size: 18pt;
	font-style: normal;
	font-weight: normal;
	color: #FFFFFF;
	background: #000000;
	margin: 10pt 5%
}

H3 {
	font-family: Arial, Helvetica, sans-serif;
	font-size: 14pt;
	font-style: normal;
	font-weight: bold;
	color: #004080
}

H4 {
	font-family: T, Helvetica, sans-serif;
	font-size: 10pt;
	font-style: normal;
	font-weight: bold;
	color: #000000;
	line-height: 16pt
}

LI {
	font-family: Verdana, Arial, Helvetica, sans-serif;
	font-size: 10pt
}

A {
	font-family: Verdana, Arial, Helvetica, sans-serif;
	font-size: 10pt;
	text-decoration: none
}

.caption {
	font-style: italic
}

.title2 {
	font-family: Arial, Helvetica, sans-serif;
	font-size: 14pt;
	font-style: normal;
	font-weight: bold;
	color: #004080
}

.equation{
  font-weight: bold;
}

.command {
	font-family=verdana, arial;
	color=red
}

.partitle {
	font-family=verdana, arial;
	font-weight: bold
}

XMP {
	font-family: Verdana, Arial, Helvetica, sans-serif;
	font-size: 10pt
}

.function {
	font-family=courier;
	color=blue;
	font-size: 10pt
}

TR {
	font-family: Arial, Helvetica, Times, Helvetica, sans-serif;
	font-size: 10pt;
	font-style: normal;
	padding: 0 0
}

TR.firstline {
	color: #FFFFFF;
	background: #000000;
	text-align=center;
	font-weight: bold
}
TR.ListBackTitle {
	color: #FFFFFF;
	background: #000000;
	text-align=left;
	font-weight: bold
}
TD {
	background=#FFFFFF;
	padding: 0 0
}
TD.ListBackMain {
	background: #E0E0E0;
	padding: 0 0
}
TD.firstcolumn {
	padding: 5 10;
	background: #C0C0C0;
	text-align=right
}
TD.cellinside {
	padding: 5 10;
	background: #FFFFFF;
	text-align=right
}
/* CORRELATION MATRIX TRAFFIC HIGHLIGHT*/
TD.corvarname {
	background-color="#FFFFFF";
	color=black;
	height: 1.1cm;
	text-align: right;
	font-weight: bold
}
TD.corsep {
	width: 0.5cm
}
TD.cordiag {
	background-color=#fffff;
	color=white
}
TD.cor0 {
	background-color="#FFFFFF";
	color=black;
	width: 1.1cm;
	height: 1.1cm;
	text-align: center
}
TD.cor1 {
	background-color="#E6E6E6";
	color=black;
	width: 1.1cm;
	height: 1.1cm;
	text-align: center
}
TD.cor2 {
	background-color="#CCCCCC";
	color=black;
	width: 1.1cm;
	height: 1.1cm;
	text-align: center
}
TD.cor3 {
	background-color="#B3B3B3";
	color=black;
	width: 1.1cm;
	height: 1.1cm;
	text-align: center
}
TD.cor4 {
	background-color="#999999";
	color=black;
	width: 1.1cm;
	height: 1.1cm;
	text-align: center
}
TD.cor5 {
	background-color="#808080";
	color=white;
	width: 1.1cm;
	height: 1.1cm;
	text-align: center
}
TD.cor6 {
	background-color="#666666";
	color=white;
	width: 1.1cm;
	height: 1.1cm;
	text-align: center
}
TD.cor7 {
	background-color="#4D4D4D";
	color=white;
	width: 1.1cm;
	height: 1.1cm;
	text-align: center
}
TD.cor8 {
	background-color="#333333";
	color=white;
	width: 1.1cm;
	height: 1.1cm;
	text-align: center
}
TD.cor9 {
	background-color="#1A1A1A";
	color=yellow;
	width: 1.1cm;
	height: 1.1cm;
	text-align: center
}
TD.cor10 {
	background-color="#000000";
	color=yellow;
	width: 1.1cm;
	height: 1.1cm;
	text-align: center
}
