# Supplementary material for: Evaluation of reference genes for real-time quantitative PCR studies in Candida glabrata following azole treatment
Source: BMC Mol Biol. 2012 Jun 29;13:22. doi: 10.1186/1471-2199-13-22 (PMC3482582; doi:10.1186/1471-2199-13-22)
Supplement: Additional file 4 — hkgFinder. [file 1471-2199-13-22-S4.zip › hkgFinder/Sample Data for hkgFinder.xls]

## Sheet: 05-8-2011(2)
Well	Sample Name	Detector	Task	Ct	StdDev Ct	Qty	Mean Qty	StdDev Qty	Filtered	Tm
A1	84u cDNA	CgRPL13A	Standard	27.52	0.053					78.8
A2	84u cDNA	CgRPL13A	Standard	27.59	0.053					79.2
A3	84u cDNA	CgRPL13A	Standard	27.62	0.053					79.2
A4	84u FC cDNA	CgRPL13A	Unknown	23.38	0.032					79.2
A5	84u FC cDNA	CgRPL13A	Unknown	23.4	0.032					79.6
A6	84u FC cDNA	CgRPL13A	Unknown	23.44	0.032					79.6
A7	84u cDNA	CgUBC7	Standard	26.52	0.112					77.5
A8	84u cDNA	CgUBC7	Standard	26.36	0.112					77.5
A9	84u cDNA	CgUBC7	Standard	26.58	0.112					77.5
A10	84u FC cDNA	CgUBC7	Unknown	25.01	0.106					77.5
A11	84u FC cDNA	CgUBC7	Unknown	24.85	0.106					77.2
A12	84u FC cDNA	CgUBC7	Unknown	24.81	0.106					77.2
B1	84u cDNA	CgRPP2B	Standard	24.45	0.047					77.5
B2	84u cDNA	CgRPP2B	Standard	24.38	0.047					77.9
B3	84u cDNA	CgRPP2B	Standard	24.37	0.047					78.2
B4	84u FC cDNA	CgRPP2B	Unknown	21.32	0.009					78.2
B5	84u FC cDNA	CgRPP2B	Unknown	21.3	0.009					78.2
B6	84u FC cDNA	CgRPP2B	Unknown	21.31	0.009					78.2
B7	84u cDNA	CgUBC13	Standard	24.58	0.074					81.3
B8	84u cDNA	CgUBC13	Standard	24.55	0.074					81.6
B9	84u cDNA	CgUBC13	Standard	24.69	0.074					81.3
B10	84u FC cDNA	CgUBC13	Unknown	23.21	0.1					81.3
B11	84u FC cDNA	CgUBC13	Unknown	23.22	0.1					81.3
B12	84u FC cDNA	CgUBC13	Unknown	23.39	0.1					80.9
C1	84u cDNA	CgSdha	Standard	31.43	0.225					75.5
C2	84u cDNA	CgSdha	Standard	31.72	0.225					75.5
C3	84u cDNA	CgSdha	Standard	31.27	0.225					75.9
C4	84u FC cDNA	CgSdha	Unknown	26.47	0.054					75.9
C5	84u FC cDNA	CgSdha	Unknown	26.38	0.054					75.9
C6	84u FC cDNA	CgSdha	Unknown	26.47	0.054					75.9
C7	84u cDNA	84U CgCDR1	Standard	24.58	0.057					76.5
C8	84u cDNA	84U CgCDR1	Standard	24.57	0.057					76.5
C9	84u cDNA	84U CgCDR1	Standard	24.67	0.057					76.5
C10	84u FC cDNA	84U CgCDR1	Unknown	22.1	0.191					76.2
C11	84u FC cDNA	84U CgCDR1	Unknown	22.11	0.191					76.2
C12	84u FC cDNA	84U CgCDR1	Unknown	22.14	0.191					75.9
D1	84u cDNA	CgTBP	Standard	27.38	0.147					78.2
D2	84u cDNA	CgTBP	Standard	27.26	0.147					78.2
D3	84u cDNA	CgTBP	Standard	27.55	0.147					78.5
D4	84u FC cDNA	CgTBP	Unknown	24.46	0.025					78.5
D5	84u FC cDNA	CgTBP	Unknown	24.5	0.025					78.5
D6	84u FC cDNA	CgTBP	Unknown	24.47	0.025					78.8
D7	84u cDNA	84U CgPdr1	Standard	26.08	0.087					74.9
D8	84u cDNA	84U CgPdr1	Standard	26.09	0.087					74.9
D9	84u cDNA	84U CgPdr1	Standard	26.1	0.087					74.9
D10	84u FC cDNA	84U CgPdr1	Unknown	23.53	0.137					74.6
D11	84u FC cDNA	84U CgPdr1	Unknown	23.53	0.137					74.6
D12	84u FC cDNA	84U CgPdr1	Unknown	23.54	0.137					74.2
E1	84u cDNA	CgTFRC	Standard	28.79	0.112					74.6
E2	84u cDNA	CgTFRC	Standard	28.99	0.112					74.9
E3	84u cDNA	CgTFRC	Standard	28.96	0.112					74.9
E4	84u FC cDNA	CgTFRC	Unknown	25.63	0.167					75.2
E5	84u FC cDNA	CgTFRC	Unknown	25.42	0.167					75.2
E6	84u FC cDNA	CgTFRC	Unknown	25.3	0.167					75.2
E7	84u cDNA	84U CgERG2	Standard	29.32	0.087					76.9
E8	84u cDNA	84U CgERG2	Standard	29.31	0.087					76.9
E9	84u cDNA	84U CgERG2	Standard	29.63	0.087					76.9
E10	84u FC cDNA	84U CgERG2	Unknown	25.32	0.178					76.5
E11	84u FC cDNA	84U CgERG2	Unknown	25.45	0.178					76.2
E12	84u FC cDNA	84U CgERG2	Unknown	25.42	0.178					75.9
F1	84u cDNA	CgTubulin-a	Standard	26.09	0.076					80.2
F2	84u cDNA	CgTubulin-a	Standard	26.25	0.076					80.6
F3	84u cDNA	CgTubulin-a	Standard	26.17	0.076					80.6
F4	84u FC cDNA	CgTubulin-a	Unknown	23.59	0.029					80.9
F5	84u FC cDNA	CgTubulin-a	Unknown	23.54	0.029					80.9
F6	84u FC cDNA	CgTubulin-a	Unknown	23.59	0.029					80.9
F7	84u cDNA	84U CgERG4	Standard	30.2	0.253					78.8
F8	84u cDNA	84U CgERG4	Standard	30.21	0.253					78.8
F9	84u cDNA	84U CgERG4	Standard	30.46	0.253					78.8
F10	84u FC cDNA	84U CgERG4	Unknown	26.39	0.144					78.8
F11	84u FC cDNA	84U CgERG4	Unknown	26.29	0.144					78.2
F12	84u FC cDNA	84U CgERG4	Unknown	26.39	0.144					78.2
G1	84u cDNA	CgTubulin-b	Standard	27.77	0.191					77.9
G2	84u cDNA	CgTubulin-b	Standard	27.96	0.191					77.9
G3	84u cDNA	CgTubulin-b	Standard	27.58	0.191					78.2
G4	84u FC cDNA	CgTubulin-b	Unknown	25.05	0.043					78.2
G5	84u FC cDNA	CgTubulin-b	Unknown	25	0.043					78.2
G6	84u FC cDNA	CgTubulin-b	Unknown	24.97	0.043					78.2
G7	84u cDNA	84U CgERG10	Standard	28.18	0.03					79.6
G8	84u cDNA	84U CgERG10	Standard	28.08	0.03					79.6
G9	84u cDNA	84U CgERG10	Standard	28.07	0.03					79.6
G10	84u FC cDNA	84U CgERG10	Unknown	23.34	0.157					79.2
G11	84u FC cDNA	84U CgERG10	Unknown	23.38	0.157					79.2
G12	84u FC cDNA	84U CgERG10	Unknown	23.46	0.157					78.8
H1	84u cDNA	CgUBC4	Standard	24.65	0.143					79.6
H2	84u cDNA	CgUBC4	Standard	24.49	0.143					79.9
H3	84u cDNA	CgUBC4	Standard	24.36	0.143					79.9
H4	84u FC cDNA	CgUBC4	Unknown	22.15	0.057					79.9
H5	84u FC cDNA	CgUBC4	Unknown	22.04	0.057					80.2
H6	84u FC cDNA	CgUBC4	Unknown	22.07	0.057					80.2
H7	84u cDNA	84U CgERG11	Standard	27.64	0.317					78.5
H8	84u cDNA	84U CgERG11	Standard	27.81	0.317					78.2
H9	84u cDNA	84U CgERG11	Standard	27.78	0.317					78.2
H10	84u FC cDNA	84U CgERG11	Unknown	24.63	0.312					78.2
H11	84u FC cDNA	84U CgERG11	Unknown	24.56	0.312					77.9
H12	84u FC cDNA	84U CgERG11	Unknown	24.99	0.312					77.9
